# Supplementary material for: Whole genome sequence analysis of Neisseria meningitidis strains circulating in Kazakhstan, 2017–2018
Source: PLoS One. 2022 Dec 28;17(12):e0279536. doi: 10.1371/journal.pone.0279536 (PMC9797059; doi:10.1371/journal.pone.0279536)
Supplement: S1 Table — (XLS) [file pone.0279536.s001.xls]

## Sheet: strains
Key isolates	Date collection (mm.year)	Country	Region	Disease	Serogroup	abcZ	adk	aroE	fumC	gdh	pdhC	pgm	ST	clonal complex	WGS nomenclature**	PorA	FetA_VR	NHBA peptide	fHbp peptide (Novartis variant/Pfizer subfamily)
NmKZ-33*	11.2017	Kazakhstan	Akmola	invasive	W	2	3	4	3	8	4	6	ST-11	cc11	Lineage 11	P1.5,2-2	F1-1	96	613 (1/B)
NmKZ-29	08.2017	Kazakhstan	North Kazakhstan	carrier	unidentifiable	219	5	697	13	11	8	21	ST-11585			P1.5-3,10-4	F3-72	20	1166 (2/A)
NmKZ-30	28.08.2017	Kazakhstan	North Kazakhstan	carrier	cnl	219	5	697	13	11	8	21	ST-11585			P1.5-3,10-4	F3-72	20	1166 (2/A)
NmKZ-31	28.08.2017	Kazakhstan	North Kazakhstan	carrier	cnl	219	5	697	13	11	8	21	ST-11585			P1.5-3,10-4	F3-72	20	1166 (2/A)
NmKZ-98*	06.2018	Kazakhstan	Akmola	invasive	C	222	3	58	261	263	826	255	ST-12790	cc4821	Lineage 44	P1.22,2-14	F1-3	9	1166 (2/A)
NmKZ-1	01.2017	Kazakhstan	Turkistan	carrier	C	6	125	6	26	58	178	347	ST-16025			P1.22,13-2	F3-9	20	706 (1/B)
NmKZ-12*	06.2017	Kazakhstan	Akmola	invasive	B	6	125	6	26	58	178	347	ST-16025			P1.0,25-16	F3-9	20	706 (1/B)
NmKZ-197*	06.2018	Kazakhstan	Akmola	invasive	B	6	125	6	26	58	178	347	ST-16025			P1.5-1,2-2	F1-90	20	706 (1/B)
NmKZ-36	25.12.2017	Kazakhstan	Turkistan	carrier	C	6	125	6	26	58	178	347	ST-16025			P1.22,13-2	F3-9	20	706 (1/B)
NmKZ-38	12.2017	Kazakhstan	Turkistan	carrier	C	6	125	6	26	58	178	347	ST-16025			P1.22,13-2	F3-9	20	706 (1/B)
NmKZ-42	12.2017	Kazakhstan	Turkistan	carrier	C	6	125	6	26	58	178	347	ST-16025			P1.22,13-2	F3-9	20	706 (1/B)
NmKZ-45	12.2017	Kazakhstan	Turkistan	carrier	C	6	125	6	26	58	178	347	ST-16025			P1.22,13-2	F3-9	20	706 (1/B)
NmKZ-59	12.2017	Kazakhstan	Turkistan	carrier	C	6	125	6	26	58	178	347	ST-16025			P1.22,13-2	F3-9	20	706 (1/B)
NmKZ-65	12.2017	Kazakhstan	Turkistan	carrier	C	6	125	6	26	58	178	347	ST-16025			P1.22,13-2	F3-9	20	706 (1/B)
NmKZ-71	12.2017	Kazakhstan	Turkistan	carrier	C	6	125	6	26	58	178	347	ST-16025			P1.22,13-2	F3-10	20	706 (1/B)
NmKZ-72	12.2017	Kazakhstan	Turkistan	carrier	C	6	125	6	26	58	178	347	ST-16025			P1.22,13-2	F3-9	20	706 (1/B)
NmKZ-74	12.2017	Kazakhstan	Turkistan	carrier	C	6	125	6	26	58	178	347	ST-16025			P1.22,13-2	F3-9	20	706 (1/B)
NmKZ-76	12.2017	Kazakhstan	Turkistan	carrier	C	6	125	6	26	58	178	347	ST-16025			P1.22,13-2	F3-9	20	706 (1/B)
NmKZ-78	12.2017	Kazakhstan	Turkistan	carrier	C	6	125	6	26	58	178	347	ST-16025			P1.22,13-2	F3-9	20	706 (1/B)
NmKZ-81	12.2017	Kazakhstan	Turkistan	carrier	C	6	125	6	26	58	178	347	ST-16025			P1.22,13-2	F3-9	20	706 (1/B)
NmKZ-84	12.2017	Kazakhstan	Turkistan	carrier	C	6	125	6	26	58	178	347	ST-16025			P1.22,13-2	F3-9	20	706 (1/B)
NmKZ-85	12.2017	Kazakhstan	Turkistan	carrier	C	6	125	6	26	58	178	347	ST-16025			P1.22,13-2	F3-9	20	706 (1/B)
NmKZ-91	12.2017	Kazakhstan	Turkistan	carrier	C	6	125	6	26	58	178	347	ST-16025			P1.22,13-2	F3-9	20	706 (1/B)
NmKZ-97	04.2018	Kazakhstan	Akmola	carrier	C	13	3	18	2	3	8	9	ST-16027	cc364	Lineage 36	P1.22,2-26	F3-6	6	43 (2/A)
NmKZ-13	06.2017	Kazakhstan	Turkistan	carrier	cnl	5	4	17	17	14	7	12	ST-2146	cc198	Lineage 19	P1.18,2-25	F5-5	10	614 (3/A)
NmKZ-17	06.2017	Kazakhstan	Turkistan	carrier	cnl	5	4	17	17	14	7	12	ST-2146	cc198	Lineage 19	P1.18,2-25	F5-5	10	614 (3/A)
NmKZ-19	06.2017	Kazakhstan	Turkistan	carrier	cnl	5	4	17	17	14	7	12	ST-2146	cc198	Lineage 19	P1.18,2-25	F5-5	10	614 (3/A)
NmKZ-21	06.2017	Kazakhstan	Turkistan	carrier	cnl	5	4	17	17	14	7	12	ST-2146	cc198	Lineage 19	P1.18,2-25	F5-5	10	614 (3/A)
NmKZ-24	06.2017	Kazakhstan	Turkistan	carrier	cnl	5	4	17	17	14	7	12	ST-2146	cc198	Lineage 19	P1.18,2-25	F5-5	10	614 (3/A)
NmKZ-25	06.2017	Kazakhstan	Turkistan	carrier	cnl	5	4	17	17	14	7	12	ST-2146	cc198	Lineage 19	P1.18,2-25	F5-5	10	614 (3/A)
NmKZ-28	08.2017	Kazakhstan	Akmola	carrier	cnl	5	4	17	17	14	7	12	ST-2146	cc198	Lineage 19	P1.18,2-25	F5-70	10	614 (3/A)
NmKZ-321	06.2018	Kazakhstan	Almaty	carrier	W	219	5	275	17	11	8	21	ST-3015			P1.18-1,2-3	F3-4	20	1166 (2/A)
NmKZ-6	03.2017	Kazakhstan	East Kazakhstan	carrier	B	9	6	9	9	249	6	9	ST-3346	cc41/44	Lineage 3	P1.21,2-4	F1-66	188	849 (2/A)
NmKZ-26	24.07.2017	Kazakhstan	Akmola	carrier	C	311	2	53	259	259	116	373	ST-5636			P1.22,23-7	F3-9	688	849 (2/A)
NmKZ-230	06.2018	Kazakhstan	Akmola	carrier	Y	2	7	6	9	16	9	8	ST-767	cc167	Lineage 26	P1.5-1,10-8	F1-3	9	1084 (2/A)
NmKZ-39	12.2017	Kazakhstan	Turkistan	carrier	Y	2	7	6	9	16	9	8	ST-767	cc167	Lineage 26	P1.5-1,10-8	F1-3	9	1084 (2/A)
NmKZ-52	12.2017	Kazakhstan	Turkistan	carrier	Y	2	7	6	9	16	9	8	ST-767	cc167	Lineage 26	P1.5-1,10-8	F1-3	9	1084 (2/A)
NmKZ-53	12.2017	Kazakhstan	Turkistan	carrier	Y	2	7	6	9	16	9	8	ST-767	cc167	Lineage 26	P1.5-1,10-8	F1-3	9	1084 (2/A)
NmKZ-56	12.2017	Kazakhstan	Turkistan	carrier	Y	2	7	6	9	16	9	8	ST-767	cc167	Lineage 26	P1.5-1,10-8	F1-3	9	1084 (2/A)
NmKZ-7	03.2017	Kazakhstan	East Kazakhstan	carrier	Y	2	7	6	9	16	9	8	ST-767	cc167	Lineage 26	P1.5-1,10-8	F1-3	9	1084 (2/A)
NmKZ-87	12.2017	Kazakhstan	Turkistan	carrier	Y	2	7	6	9	16	9	8	ST-767	cc167	Lineage 26	P1.5-1,10-8	F1-3	9	1084 (2/A)
* isolates from CSF	** as defined by Bratcher et al. BMC Genomics 2014, 15:1138
